# Supplementary material for: Expression of Phosphomimetic OSTM1-T328E/S329D Variant Partially Restores Bone Resorption Defect in LRRK1-Deficient Mice
Source: Biology (Basel). 2026 Jun 19;15(12):964. doi: 10.3390/biology15120964 (PMC13296195; doi:10.3390/biology15120964)
Supplement: Supplementary file 1 [file biology-15-00964-s001.zip]

Archive with 1 entries (1 files):
- biology-4342073-supplementary.pdf
